# Supplementary material for: Supplementation strategies affect the feed intake and performance of grazing replacement heifers
Source: PLoS One. 2019 Sep 16;14(9):e0221651. doi: 10.1371/journal.pone.0221651 (PMC6746373; doi:10.1371/journal.pone.0221651)
Supplement: S1 Data — (XLSX) [file pone.0221651.s003.xlsx]

## Sheet: performance
Animal	ID	block	period	treatment	ADG	HDG	TCG	BLG	ADG	WHG	TCG2	BLG2	pH
1	5008	1	1	Controle	0.464286	0.0695652	0.1	0.369565	178.25	113.3	137.25	71.25	6.55
2	4045	1	1	Controle	-0.0565217	0.143478	0.0608696	0.0434783	191.25	115.05	141.1	76.5	6.93
3	4034	1	1	Controle	0.824442	0.169565	0.026087	0.0869565	277	125.15	156.3	77	7.12
4	5017	1	1	Proteina	-0.304348	-0.295217	0.104348	0.26087	171	115.105	133.3	70	6.55
5	5009	1	1	Proteina	0.0782609	0.073913	0.026087		182.9	115.35	137.2	71	6.6
6	4025	1	1	Proteina	0.825434	0.0956522	0.234783	0.0869565	270.267	124.6	160.3	84	6.54
7	4044	1	1	energia	-0.708696	0.0826087	-0.169565	0.130435	179.85	111.65	139.45	69.5	6.67
8	5020	1	1	energia	-0.143478	0.0652174	0.0326087	0.0869565	114.85	108.25	120.875	65	6.52
9	5022	1	1	energia	-0.422222	0.0652174	-0.0347826	0.173913	118.9	103.25	125.4	64	6.76
10	5001	2	1	Controle	0.214268	0.0304348	0.0826087	0.0434783	221.867	119.55	144.05	72.5	6.83
11	4042	2	1	Controle	0.191304	0.16087	0.121739	0.26087	222.4	120.85	147.6	76	7.11
12	4040	2	1	Proteina	0.847826	0.073913	0.2	0.173913	287.55	128.15	156.7	80	6.92
13	5004	2	1	Proteina	0.913027	0.0173913	0.234783		251.7	127.7	153.9	75	7.24
14	5007	2	1	Proteina	0.713043	0.0565217	0.319565	0.130435	215.7	113.55	145.075	71.5	7.02
15	4030	2	1	energia	0.221739	0.147826	0.173913	0.391304	271.05	124.7	157	79.5	7.01
16	5003	2	1	energia	0.257692	0.0304348	0.17087		266.833	120.65	156.365	78	7.11
17	4026	2	1	energia	0.0434783	-0.0217391	0.0217391	0.0869565	216.3	121.75	142.25	78	7.13
1	5008	1	2	Controle	0.336104	0.0658435	0.0640197	-0.0296753	197.8	117.975	142.375	73.75	6.51
2	4045	1	2	Controle	0.418815	0.0328379	0.0873362	0.0347563	206.82	117.32	143.24	73.6667	7.06
3	4034	1	2	Controle	0.706395	0.0979199	0.0888715	0.00548138	312.24	129.575	161.72	81.75	7.5
4	5017	1	2	Proteina	0.386329	0.0938295	0.113863	0.146311	188.575	115.3	138.275	73.25	6.54
5	5009	1	2	Proteina	0.545037	0.0901721	0.0822494	0.0696466	209.6	119.44	141.9	72.3333	6.74
6	4025	1	2	Proteina	0.661687	0.0585575	0.100661	0.0696466	316.025	129.125	163.65	83.3333	6.87
7	4044	1	2	energia	0.364618	0.0594231	0.0713282	0.0538299	199.542	116.925	142.275	75.75	6.53
8	5020	1	2	energia	0.344648	0.0356549	0.0662448	0.0610302	124.08	111	121.9	68.375	6.5
9	5022	1	2	energia	0.528992	2.44499e-05	0.128489	-0.00713867	127.457	107.375	127.15	62.8	6.55
10	5001	2	2	Controle	0.317113	0.0538721	0.0633591	0.0486016	235.82	122.725	147.5	75.8	6.92
11	4042	2	2	Controle	0.252072	0.0236402	0.0745295	-0.0188893	236.25	123.95	151.675	75.6667	6.95
12	4040	2	2	Proteina	0.746367	0.0575298	0.105074	0.114222	324.276	132.62	163.3	84.75	6.85
13	5004	2	2	Proteina	0.668164	0.0795326	0.116722	0.142857	292.011	131.52	158.44	82	6.78
14	5007	2	2	Proteina	0.584933	0.0391942	0.0958537	0.107143	246.221	119.42	149.78	75	6.95
15	4030	2	2	energia	0.644523	0.0457063	0.114747	0.0520717	302.951	130.8	162.96	82.5	6.85
16	5003	2	2	energia	0.521672	0.08407	0.0278145	0.111872	293.609	125.18	159.575	81.6	7.05
17	4026	2	2	energia	0.543738	0.089758	0.0896557	0.105842	245.963	124.4	148.075	80.75	6.8
1	5008	1	3	Controle	0.163524	-0.0490247	0.0807542	0.176471	213.167	119.133	144.4	75.5	7.25
2	4045	1	3	Controle	0.212614	-0.010078	-0.046749	0.123537	214	119.967	146.867	78.6667	6.91
3	4034	1	3	Controle	0.15625	-0.01875	0.0733333	0.202861	334.5	133.3	166.55	80	7.28
4	5017	1	3	Proteina	-0.2	0.0403771	0.0352941		201.5	119.5	145.5	75	7.05
5	5009	1	3	Proteina	0.170026	0.0529412	0.0193758	0.154096	240.833	123.85	147.467	76	6.89
6	4025	1	3	Proteina	0	0.01875	0.0125	-0.09375	327	131.7	169.8	82.5	6.77
7	4044	1	3	energia	-0.09375	-0.0266667	-0.1		202.5	119.1	144.35	78	7.8
8	5020	1	3	energia	-0.146667	0.021875	-0.0466667		139.1	111.95	124.55	70	6.78
9	5022	1	3	energia	0.25	0.071875	0.0375		150	109.25	132	63	6.81
10	5001	2	3	Controle	-0.015625	0.0415475	-0.11684	0.133333	238.75	124.4	149.6	76	7.16
11	4042	2	3	Controle	0.268401	-0.01875	0.129412	-0.03125	242.7	125.2	153.9	75.5	6.99
12	4040	2	3	Proteina	0.280234	0.0124837	0.0440832	0.213914	354.333	134.5	169.2	85.3333	7
13	5004	2	3	Proteina	0.551625	0.0875	0.075		325.4	136.8	165.8	81	7
14	5007	2	3	Proteina	0.359375	0.0471391	0.0611183	0.2	287.25	123.133	155.867	76.5	7.08
15	4030	2	3	energia	0.328125	0.111053	0.0235294	0.266667	332.75	133.467	168.8	84	7.12
16	5003	2	3	energia	0.15625	0.0933333	0.0125		322.5	127	164.8		7.06
17	4026	2	3	energia	0.421875	0.0375	0.0125	0.03125	265.25	127	151.7	83.5	6.91

## Sheet: carcass
Animal	ID	block	period	treatment	Area	RBT	BFT	LD
1	5008	1	1	Controle	30.7	1.02	1.04	43.2
2	4045	1	1	Controle	18.7	0.82	1.04	42.8
3	4034	1	1	Controle	40.6	1.02	1.35	44.9
4	5017	1	1	Proteina	21.4	0.89	1.02	41.1
5	5009	1	1	Proteina	26.9	1.02	1.04	43.8
6	4025	1	1	Proteina	36.6	1.02	1.02	51.8
7	4044	1	1	energia	25.7	1.04	1.37	40.6
8	5020	1	1	energia	18.6	1.07	1.2	36.7
9	5022	1	1	energia	21.2	1.02	1.18	36.2
10	5001	2	1	Controle	26	0.85	1.35	46
11	4042	2	1	Controle	37.5	1.13	1.35	58.6
12	4040	2	1	Proteina	42.4	1.05	1.4	55.9
13	5004	2	1	Proteina	39.7	0.51	1.04	50.3
14	5007	2	1	Proteina	29	0.7	1.04	50.8
15	4030	2	1	energia	37.2	0.68	1.02	65.2
16	5003	2	1	energia	31.1	0.85	1.18	44.4
17	4026	2	1	energia	37.6	0.68	1.02	52.8
1	5008	1	2	Controle	28.4	1.02	1.02	44.7
2	4045	1	2	Controle	15.6	0.7	1	44.9
3	4034	1	2	Controle	41.3	1.35	1.35	62
4	5017	1	2	Proteina	20.7	0.8	1.35	41.6
5	5009	1	2	Proteina	26.2	1.02	1.35	.
6	4025	1	2	Proteina	36.7	1.35	1.35	59.1
7	4044	1	2	energia	24.5	1	1.35	43.5
8	5020	1	2	energia	11.8	1.04	1.18	.
9	5022	1	2	energia	14.6	1	1.18	.
10	5001	2	2	Controle	26.3	0.7	1	44.4
11	4042	2	2	Controle	29.1	1.02	1.02	44.7
12	4040	2	2	Proteina	41.9	1.02	1.35	61.8
13	5004	2	2	Proteina	38.7	1.02	1.35	61.4
14	5007	2	2	Proteina	30.1	1.02	1.52	58.1
15	4030	2	2	energia	38.4	1.5	2.03	67.5
16	5003	2	2	energia	29.6	0.68	1.02	44.7
17	4026	2	2	energia	45.3	1.52	2.03	63.7
1	5008	1	3	Controle	24.9	0.73	1.02	55.7
2	4045	1	3	Controle	13.7	0.48	0.85	52.5
3	4034	1	3	Controle	39.8	1.35	1.35	73.5
4	5017	1	3	Proteina	20.7	0.79	1.35	55.5
5	5009	1	3	Proteina	25.9	1.24	1.69	57.2
6	4025	1	3	Proteina	36.9	1.57	2.04	69.1
7	4044	1	3	energia	24.7	0.7	1.02	51.8
8	5020	1	3	energia	11.7	1.02	1.18	43.5
9	5022	1	3	energia	15.1	0.93	0.7	46.4
10	5001	2	3	Controle	22.8	0.72	1.02	49.1
11	4042	2	3	Controle	25.8	0.79	1.04	53.8
12	4040	2	3	Proteina	42.9	1.02	1.35	75.7
13	5004	2	3	Proteina	41.6	1.02	1.35	69.7
14	5007	2	3	Proteina	33.2	0.9	2.03	63
15	4030	2	3	energia	37.7	1.57	2.03	78.5
16	5003	2	3	energia	27.5	0.51	1.02	61.3
17	4026	2	3	energia	45.6	1.7	2.04	80.2

## Sheet: temperature
Animal	ID	block	period	treatment	Temp Max	Temp Min	Temp Average	Temp Point	BCS
1	5008	1	1	Controle	38.3	36.5	37.5	37.1	3.125
2	4045	1	1	Controle	39.3	37.5	38.5	37.8	3
3	4034	1	1	Controle	39.3	35.9	38	37.8	3.5
4	5017	1	1	Proteina	39	37.2	38.2	38.7	3.375
5	5009	1	1	Proteina	39	36.8	37.7	37.5	3
6	4025	1	1	Proteina	39.3	36.3	37.7	37.2	3.5
7	4044	1	1	energia	39.4	36.1	37.8	37.5	3.125
8	5020	1	1	energia	39.5	37.5	38.8	38.6	2.625
9	5022	1	1	energia	39	37.8	38.5	38.4	2.75
10	5001	2	1	Controle	38.1	36.3	37.1	37.2	3.25
11	4042	2	1	Controle	37	34.9	35.9	36	3.25
12	4040	2	1	Proteina	38.2	36.6	37.4	37.6	3.75
13	5004	2	1	Proteina	38.8	37.5	38	37.9	3.625
14	5007	2	1	Proteina	39	38.1	38.4	38.3	3.375
15	4030	2	1	energia	38.7	35.9	37.1	37.3	3.625
16	5003	2	1	energia	38.4	37.1	37.8	37.9	3.125
17	4026	2	1	energia	38.1	36.3	37.4	37.3	3.125
1	5008	1	2	Controle	36.7	35.6	36.1	35.9	3.375
2	4045	1	2	Controle	34.3	31.2	33.1	33.4	3
3	4034	1	2	Controle	36.9	35.3	36.1	35.7	3.5
4	5017	1	2	Proteina	37.9	32.7	35.8	36.2	2.875
5	5009	1	2	Proteina	36.5	34	35.7	35.4	3.625
6	4025	1	2	Proteina	34.8	33.9	34.4	34.4	3.5
7	4044	1	2	energia	36.1	32.9	34.8	35.7	3.25
8	5020	1	2	energia	37.8	36	36.6	36.7	2.625
9	5022	1	2	energia	36.7	35.4	36	35.9	3
10	5001	2	2	Controle	35.9	31.5	34.9	35	3
11	4042	2	2	Controle	35.5	33.4	34.9	35	3.25
12	4040	2	2	Proteina	36.5	35.4	35.9	35.9	3.75
13	5004	2	2	Proteina	34.3	33.5	33.9	34	3.625
14	5007	2	2	Proteina	34.6	33	33.9	34.1	3.25
15	4030	2	2	energia	36.1	32.5	34.9	35.1	3.375
16	5003	2	2	energia	35.7	33.2	34.3	33.9	3.125
17	4026	2	2	energia	35.1	32.2	33.8	33.2	3.625

## Sheet: Dados finais
Animal	ID	Bloco	Trat	ADG	ADGp	WHG	TCG	BLG	BWI	Bwestimate	cov	BWF	BWFestimate
1	5008	1	Controle	0.334	0.375	0.047631	0.0603696	0.039205	185	170.821	-27.3176	218	258.889
2	4045	1	Controle	0.26	0.372	0.0424804	0.0536765	0.0277316	191.9	186.986	-20.4176	219	202.252
3	4034	1	Controle	0.533	0.666	0.073419	0.0834984	0.0231524	269.5	268.206	57.1824	337	328.125
4	5017	1	Proteina	0.633	0.759	0.0438115	0.114449	0.0577584	174.5	162.079	-37.8176	200	271.213
5	5009	1	Proteina	0.677	0.724	0.0818495	0.0874655	0.0496245	182	166.879	-30.3176	244	346.504
6	4025	1	Proteina	0.64	0.611	0.0612745	0.0872248	-0.00877758	264.5	261.462	52.1824	327	514.449
7	4044	1	energia	0.582	0.751	0.0698495	0.120756	0.0864269	188	159.871	-24.3176	201	234.17
8	5020	1	energia	0.367	0.535	0.033497		0.0434996	116.5	116.5	-95.8176	138	203.808
9	5022	1	energia	0.219	0.173	0.0467487	0.0654071		120.8	117.9	-91.5176	154	134.826
10	5001	2	Controle	0.321	0.506	0.0416845	0.0443791	0.0306915	220.5	216.721	8.18235	238.5	251.954
11	4042	2	Controle	0.556	0.587	0.0362008	0.0621253	-0.00232745	220.2	210.471	7.88235	247	262.038
12	4040	2	Proteina	0.57	0.624	0.0527899	0.107497	0.0579165	277.8	273.034	65.4824	359	425.715
13	5004	2	Proteina	0.482		0.0800261	0.1088	0.0586386	242.8	241.961	30.4824	337	388.716
14	5007	2	Proteina	0.46	0.576	0.0760504	0.0987374	0.0413213	207.5	204.497	-4.81765	293	357.317
15	4030	2	energia	0.337	0.345	0.0719476	0.112972	0.0455653	268.5	265.386	56.1824	338	368.236
16	5003	2	energia	0.165	0.287	0.0479487	0.122027	0.0860681	263.6	264.085	51.2824	325	374.796
17	4026	2	energia	0.207	0.29	0.047513	0.0799261	0.0523367	215.8	213.843	3.48235	272	299.053

## Sheet: SAS
Animal	ID	block	per	treatment	BW	Bwestimate	DMItotal	DMIBW	DMIpasture	DMIpastureBW	Protein Int	NFC Intake	EE intake	NDF intake	Dig DM	Dig CP	Dig NFC	Dig EE	Dig NFC	DEI	CPIBW	NDFIBW	DEIBW	ADG	WHG	TCG	BLG	Bwgain	Whgain	Tcgain	Blgain	pH	Area	RFT	BFT	LD
1	5008	1	1	Controle	183.15	181.5	6.00455	0.0327849	6.00455	0.0327849	0.974228	0.734695	0.25672	3.35183	0.677037	0.771496	0.896404	0.817689	0.625827	17.7541	0.536765	1.84674	9.78187	0.464	0.0695652	0.1	0.369565	178.25	113.3	137.25	71.25	6.55	30.7	1.02	1.04	43.2
2	4045	1	1	Controle	192.25	190.6	4.86845	0.0253235	4.86845	0.0253235	0.789897	0.595685	0.208147	2.71764	0.674641	0.761542	0.734063	0.80408	0.666638	14.3841	0.414426	1.42583	7.54673	0.157	0.143478	0.0608696	0.0434783	191.25	115.05	141.1	76.5	6.93	18.7	0.82	1.04	42.8
3	4034	1	1	Controle	289.65	287.168	6.18703	0.0213604	6.18703	0.0213604	1.00383	0.757022	0.264522	3.45369	0.723776	0.776689	0.860512	0.89376	0.712043	19.6447	0.349563	1.20267	6.84084	0.824	0.169565	0.026087	0.0869565	277	125.15	156.3	77	7.12	40.6	1.02	1.35	44.9
4	5017	1	1	Proteina	169.793	167.5	5.38854	0.031736	4.53958	0.026736	0.950217	0.974928	0.204445	2.70691	0.721718	0.7601	0.822071	0.776868	0.704123	16.9133	0.567293	1.61606	10.0975	0.235		0.104348	0.26087	171	115.105	133.3	70	6.55	21.4	0.89	1.02	41.1
5	5009	1	1	Proteina	186.093	183.8	5.1035	0.0274245	4.17304	0.0224245	0.911259	0.970349	0.189769	2.51889	0.734502	0.817209	0.873631	0.794952	0.683602	16.3879	0.495788	1.37045	8.91616	0.735	0.073913	0.026087	0	182.9	115.35	137.2	71	6.6	26.9	1.02	1.04	43.8
6	4025	1	1	Proteina	284.693	280.447	8.10188	0.0284583	6.67841	0.0234583	1.44184	1.52049	0.3029	4.01781	0.725083	0.78991	0.875619	0.833179	0.680086	25.8248	0.514121	1.43264	9.20843	0.825	0.0956522	0.234783	0.0869565	270.267	124.6	160.3	84	6.54	36.6	1.02	1.02	51.8
7	4044	1	1	energia	171.629	171.7	5.32522	0.0310276	4.46708	0.0260276	0.795068	1.19705	0.203731	2.60558	0.705045	0.717328	0.862324	0.806651	0.66288	16.3239	0.463056	1.51752	9.5072	0.514	0.0826087		0.130435	179.85	111.65	139.45	69.5	6.67	25.7	1.04	1.37	40.6
8	5020	1	1	energia	113.129	125.444	4.22841	0.0373771	3.66277	0.0323771	0.640611	0.876921	0.164999	2.11843	0.632169		0.757957	0.685133	0.618517	11.5792	0.510673	1.68874	9.23056	0.388	0.0652174	0.0326087	0.0869565	114.85	108.25	120.875	65	6.52	18.6	1.07	1.2	36.7
9	5022	1	1	energia	115.529	115.6	4.91758	0.0425659	4.33994		0.751463	0.968873	0.194129	2.498	0.681111	0.714682	0.798915	0.792242	0.6659	14.6867		2.1609		-0.1	0.0652174	-0.0347826	0.173913	118.9	103.25	125.4	64	6.76	21.2	1.02	1.18	36.2
10	5001	2	1	Controle	226.75	225.1	6.45126	0.028451	6.45126	0.028451	1.10782	0.870007	0.268016	3.50084	0.714152	0.812055	0.837848	0.831204	0.686565	20.2888	0.492147	1.55524	9.01323	0.364	0.0304348	0.0826087	0.0434783	221.867	119.55	144.05	72.5	6.83	26	0.85	1.35	46
11	4042	2	1	Controle	226.25	224.6	5.68852	0.0251426	5.68852	0.0251426	0.976844	0.767146	0.236328	3.08693	0.714814	0.811163	0.760862	0.809845	0.709314	17.8856	0.434926	1.37441	7.9633	0.614	0.16087	0.121739	0.26087	222.4	120.85	147.6	76	7.11	37.5	1.13	1.35	58.6
12	4040	2	1	Proteina	301.3	294.236	7.35688	0.0244171	5.85038	0.0194171	1.38381	1.53335	0.261435	3.48149	0.763242	0.843468	0.925051	0.823112	0.725641	25.1423	0.470307	1.18323	8.54496	0.921	0.073913	0.2	0.173913	287.55	128.15	156.7	80	6.92	42.4	1.05	1.4	55.9
13	5004	2	1	Proteina	267.5	262.961	6.55356	0.0244993	5.21606		1.23235	1.3643	0.23302	3.10286	0.760358	0.836725	0.908284	0.794494	0.70838	21.9653	0.468644	1.17997	8.35308	0.913	0.0173913	0.234783	0	251.7	127.7	153.9	75	7.24	39.7	0.51	1.04	50.3
14	5007	2	1	Proteina	227.9	221.969	7.77757	0.0341271	6.63807	0.0291271	1.42671	1.45824	0.289682	3.83422	0.734469	0.836838	0.933465	0.819314	0.667365	25.3933	0.642749	1.72736	11.44	0.759	0.0565217	0.319565	0.130435	215.7	113.55	145.075	71.5	7.02	29	0.7	1.04	50.8
15	4030	2	1	energia	274.686	271.598	7.53522	0.0274322	6.16179	0.0224322	1.17061	1.87203	0.276387	3.52299	0.75118	0.79666	0.918563	0.816163	0.707292	25.0321	0.43101	1.29713	9.21661	0.778	0.147826	0.173913	0.391304	271.05	124.7	157	79.5	7.01	37.2	0.68	1.02
16	5003	2	1	energia	270.786	270.012	8.84633	0.0326691	7.4924	0.0276691	1.39751	2.03669	0.331378	4.24251	0.686283	0.739481	0.794589	0.699163	0.655849	26.4537	0.517575	1.57123	9.79725	0.257	0.0304348	0.17087	0	266.833	120.65	156.365	78	7.11	31.1	0.85	1.18	44.4
17	4026	2	1	energia	217.886	216.8	6.5109	0.0298822	5.42147	0.0248822	1.02022	1.55692	0.241413	3.08418	0.755192	0.824059	0.95411	0.834695	0.687664	21.7506	0.470582	1.42259	10.0326	0.128	-0.0217391	0.0217391	0.0869565	216.3	121.75	142.25	78	7.13	37.6	0.68	1.02	52.8
1	5008	1	2	Controle	204.95	207.8	6.46311	0.031535	6.46311	0.031535	0.937149	0.505086	0.331855	3.98627	0.661605	0.797733	0.360064	0.94993	0.662154	18.9739	0.450986	1.91832	9.13087	0.356	0.0658435	0.0640197	-0.0296753	197.8	117.975	142.375	73.75	6.51	28.4	1.02	1.02	44.7
2	4045	1	2	Controle	218.95	218.507	5.52188	0.0252198	5.52188	0.0252198	0.800671	0.43153	0.283526	3.40574	0.677085	0.767357	0.247655	0.951936	0.72053	16.7098	0.366427	1.55864	7.64726	0.403	0.0328379	0.0873362	0.0347563	206.82	117.32	143.24	73.6667	7.06	15.6	0.7	1	44.9
3	4034	1	2	Controle	333.95	331.364	7.15315	0.0214198	7.15315	0.0214198	1.03721	0.559012	0.367286	4.41187	0.694109	0.796579	0.507851	0.934539	0.697498	21.9428	0.313011	1.33143	6.62198	0.649	0.0979199	0.0888715	0.00548138	312.24	129.575	161.72	81.75	7.5	41.3	1.35	1.35
4	5017	1	2	Proteina	204.903	206.746		0.0231977	3.72876	0.0181977	0.798532	0.797622	0.203958	2.50839	0.704038	0.793284	0.686983	0.912692	0.701218		0.386237	1.21327	7.24585	0.517	0.0938295	0.113863	0.146311	188.575	115.3	138.275	73.25	6.54	20.7	0.8	1.35	41.6
5	5009	1	2	Proteina	216.903	224.569	5.98906	0.0276117	4.90455	0.0226117	0.984122	0.919155	0.265062	3.2458	0.68988	0.801026	0.699336	0.972625	0.656992	18.4818	0.438228	1.44535	8.22993	0.562	0.0901721	0.0822494	0.0696466	209.6	119.44	141.9	72.3333	6.74	26.2	1.02	1.35
6	4025	1	2	Proteina	326.903	332.423	7.32781	0.0224159	5.6933		1.23692	1.25256	0.312272	3.84425	0.733783	0.824198	0.709094	0.948811	0.727614	23.9642	0.372093	1.15643	7.20894	0.688	0.0585575	0.100661	0.0696466	316.025	129.125	163.65	83.3333	6.87	36.7	1.35	1.35	59.1
7	4044	1	2	energia	200.37	212.31	5.70854	0.0284899	4.70669	0.0234899	0.764533	1.12723	0.256548	3.0337	0.691184	0.711058	0.756057	0.900134	0.666837	17.272	0.360102	1.4289	8.13529	0.488	0.0594231	0.0713282	0.0538299	199.542	116.925	142.275	75.75	6.53	24.5	1	1.35	43.5
8	5020	1	2	energia	121.37	135.195	3.45003	0.0284256	2.84318	0.0234256	0.461968	0.682186	0.154998	1.83279	0.646909	0.690747	0.614802	0.927983	0.645478	9.85644	0.341705	1.35566	7.29053	0.344	0.0356549	0.0662448	0.0610302	124.08	111	121.9	68.375	6.5	11.8	1.04	1.18
9	5022	1	2	energia	123.37	142.65	4.76121	0.0385928	4.14435		0.651458	0.791452	0.221957	2.63662	0.696423	0.773704	0.693869	0.898008	0.684216	14.5649	0.456683	1.84832	10.2103	0.529	2.44499e-05	0.128489		127.457	107.375	127.15	62.8	6.55	14.6	1	1.18
10	5001	2	2	Controle	244.95	244.374	6.37095	0.0260092	6.37095	0.0260092	1.05413	0.741062	0.318973	3.59197	0.633575	0.769193	0.516682	0.917165	0.64081	18.5482	0.431358	1.46986	7.59009	0.289	0.0538721	0.0633591	0.0486016	235.82	122.725	147.5	75.8	6.92	26.3	0.7	1	44.4
11	4042	2	2	Controle	238.95	242.561	5.33362	0.0223211	5.33362	0.0223211	0.882494	0.620401	0.267037	3.00712	0.65543	0.767933	0.535967	0.897263	0.663185	15.8059	0.363824	1.23974	6.51625	0.252	0.0236402	0.0745295	-0.0188893	236.25	123.95	151.675	75.6667	6.95	29.1	1.02	1.02	44.7
12	4040	2	2	Proteina	332.316	344.74	7.95264	0.023931	6.29106	0.018931	1.45912	1.55277	0.335248	3.88523	0.729897	0.828247	0.784214	0.914197	0.696405	26.126	0.423252	1.127	7.57847	0.699	0.0575298	0.105074	0.114222	324.276	132.62	163.3	84.75	6.85	41.9	1.02	1.35	61.8
13	5004	2	2	Proteina	297.316	311.155	6.37127	0.0214293	4.88469	0.0164293	1.18237	1.30271	0.2627	3.05668	0.70101	0.802648	0.758489	0.984764	0.647094	20.1995	0.379996	0.982365	6.49177	0.067	0.0795326	0.116722	0.142857	292.011	131.52	158.44	82	6.78	38.7	1.02	1.35	61.4
14	5007	2	2	Proteina	255.316	262.481	8.17024	0.0320005	6.89366	0.0270005	1.46192	1.43263	0.36072	4.14659	0.683186	0.814852	0.762954	0.950179	0.645031	25.7082	0.556963	1.57977	9.79433	0.56	0.0391942	0.0958537	0.107143	246.221	119.42	149.78	75	6.95	30.1	1.02	1.52	58.1
15	4030	2	2	energia	316.186	321.767	7.31042	0.0231207	5.7295	0.0181207	1.07749	1.86479	0.310336	3.43663	0.704698	0.749931	0.806462	0.935317	0.650987	22.9484	0.334867	1.06805	7.13201	0.664	0.0457063	0.114747	0.0520717	302.951	130.8	162.96	82.5	6.85	38.4	1.5	2.03
16	5003	2	2	energia	308.219	311.232	6.39779	0.0207573	4.8567	0.0157573	0.929817	1.73308	0.266046	2.93934	0.675158	0.70488	0.79156	0.898199	0.614785	19.2529	0.298754	0.944424	6.18604	0.56	0.08407	0.0278145	0.111872	293.609	125.18	159.575	81.6	7.05	29.6	0.68	1.02	44.7
17	4026	2	2	energia	252.186	262.668	7.97779	0.0316346	6.71686	0.0266346	1.21465	1.73708	0.355018	3.95155	0.697868	0.768591	0.70978		0.674608	24.7345	0.462427	1.50439	9.41663	0.604	0.089758	0.0896557	0.105842	245.963	124.4	148.075	80.75	6.8	45.3	1.52	2.03	63.7
1	5008	1	3	Controle	219.65	258.889	6.05712	0.0275763	6.05712	0.0275763	1.07025	0.47617	0.23276	3.65134	0.675413	0.824244	0.544578	0.749876	0.674057	18.0161	0.413403	1.41039	6.95903	0.155		0.0807542	0.176471	213.167	119.133	144.4	75.5	7.25	24.9	0.73	1.02	55.7
2	4045	1	3	Controle	219.15	202.252	6.86823	0.0313403	6.86823	0.0313403	1.21357	0.539934	0.263929	4.14029	0.708654	0.821704	0.481468	0.798258	0.729229	21.345		2.0471	10.5537	0.037	-0.010078	-0.046749	0.123537	214	119.967	146.867	78.6667	6.91	13.7	0.48	0.85	52.5
3	4034	1	3	Controle	339.15	328.125	6.79803	0.0200443	6.79803		1.20117	0.534415	0.261231	4.09798	0.704048	0.810574	0.563685	0.720735	0.71409	20.789	0.366071	1.24891	6.3357	0.17	-0.01875	0.0733333	0.202861	334.5	133.3	166.55	80	7.28	39.8	1.35	1.35
4	5017	1	3	Proteina	212.726	271.213	7.03748	0.0330823	5.97385	0.0280823	1.33462	0.978537	0.24966	3.80721	0.723209	0.827869	0.57193	0.742397	0.752846	22.3366	0.492094	1.40377	8.23582	-0.181	0.0403771	0.0352941	0	201.5	119.5	145.5	75	7.05	20.7	0.79	1.35	55.5
5	5009	1	3	Proteina	244.226	346.504	6.43647	0.0263546	5.21534	0.0213546	1.24193	0.994268	0.223489	3.38049	0.699864	0.823973	0.704943	0.755492	0.683332	19.9808	0.358417	0.975599	5.76642	0.296	0.0529412	0.0193758	0.154096	240.833	123.85	147.467	76	6.89	25.9	1.24	1.69	57.2
6	4025	1	3	Proteina	353.726	514.449	7.11789	0.0201226	5.34925	0.0151226	1.40924	1.26676	0.238981	3.56728	0.736738	0.820238	0.813852	0.71962	0.717145	23.1878		0.693418	4.50731	-0.312	0.01875	0.0125	-0.09375	327	131.7	169.8	82.5	6.77	36.9	1.57	2.04	69.1
7	4044	1	3	energia	204.464	234.17	5.83427	0.0285344	4.81195	0.0235344	0.932094	1.15354	0.220341	3.01543	0.705693	0.761358	0.860419	0.691535	0.714094	18.6239	0.398042	1.28771	7.95316	-0.149	-0.0266667		0	202.5	119.1	144.35	78	7.8	24.7	0.7	1.02
8	5020	1	3	energia	142.964	203.808	4.38408	0.0306655	3.66926	0.0256655	0.705567	0.830524	0.165773	2.2921	0.683105	0.755026	0.6461	0.728526	0.695618	13.0713	0.346192	1.12464	6.41352	0.188	0.021875	-0.0466667	0	139.1	111.95	124.55	70	6.78	11.7	1.02	1.18	43.5
9	5022	1	3	energia	146.464	134.826	4.36886	0.0298289	3.63654	0.0248289	0.701188	0.841223	0.165123	2.27434	0.76465	0.811532	0.757725	0.805023	0.779152	14.5578	0.52007	1.68688	10.7975	0.205	0.071875	0.0375	0	150	109.25	132	63	6.81	15.1	0.93	0.7	46.4
10	5001	2	3	Controle	246.15	251.954	6.04244	0.0245478	6.04244	0.0245478	1.12102	0.549998	0.25541	3.46876	0.714517	0.851184	0.541331	0.792061	0.740926	19.2972	0.44493	1.37674	7.65903	-0.137	0.0415475	-0.11684	0.133333	238.75	124.4	149.6	76	7.16	22.8	0.72	1.02	49.1
11	4042	2	3	Controle	245.55	262.038	7.18803	0.0292732	7.18803	0.0292732	1.33355	0.654271	0.303834	4.1264	0.698379	0.840996	0.567084	0.82189	0.725113	22.7591	0.508915	1.57473	8.68542	0.033	-0.01875	0.129412	-0.03125	242.7	125.2	153.9	75.5	6.99	25.8	0.79	1.04	53.8
12	4040	2	3	Proteina	356.927	425.715	8.76129	0.0245464	6.97665	0.0195464	1.7626	1.48892	0.328624	4.35081	0.739075	0.848307	0.776363	0.776315	0.723477	28.8705		1.022	6.78165	0.236	0.0124837	0.0440832	0.213914	354.333	134.5	169.2	85.3333	7	42.9	1.02	1.35	75.7
13	5004	2	3	Proteina	325.927	388.716	8.82462	0.0270754	7.19499	0.0220754	1.76244	1.43463	0.334924	4.44612	0.721408	0.822049	0.702498	0.797658	0.726235	28.438	0.4534	1.1438	7.31588	0.486	0.0875	0.075	0	325.4	136.8	165.8	81	7	41.6	1.02	1.35	69.7
14	5007	2	3	Proteina	288.427	357.317	8.68849	0.0301237	7.24635	0.0251237	1.72277	1.3496	0.333551	4.43928		0.818445	0.626048	0.724133	0.683019	26.4721	0.482141	1.24239	7.40857	0.573	0.0471391	0.0611183	0.2	287.25	123.133	155.867	76.5	7.08	33.2	0.9	2.03
15	4030	2	3	energia	329.298	368.236	7.84517	0.0238239	6.19868	0.0188239	1.28183	1.81281	0.319076	3.74319	0.74194	0.817896	0.814828	0.799684	0.733732	26.0102	0.348101	1.01652	7.06345	0.339	0.111053	0.0235294	0.266667	332.75	133.467	168.8	84	7.12	37.7	1.57	2.03	78.5
16	5003	2	3	energia	321.798	374.796	6.10955	0.0189856	4.50056	0.0139856	0.963788	1.6298	0.245998	2.76415		0.852818	0.88058	0.865616	0.75286	21.371	0.25715	0.737507	5.70202	0.273	0.0933333	0.0125	0	322.5	127	164.8	0	7.06	27.5	0.51	1.02	61.3
17	4026	2	3	energia	260.298	299.053	4.76345	0.0183	3.46196	0.0133	0.746483	1.30208	0.19144	2.13342	0.717516	0.750565	0.868429	0.727864	0.667598	15.1787	0.249615	0.713392	5.07558	0.169	0.0375	0.0125	0.03125	265.25	127	151.7	83.5	6.91	45.6	1.7	2.04
